# Supplementary material for: Duration of mood effects following a Japanese version of the mood induction task
Source: PLoS One. 2024 Jan 5;19(1):e0293871. doi: 10.1371/journal.pone.0293871 (PMC10769078; doi:10.1371/journal.pone.0293871)
Supplement: S1 File — List of sentences employed in the study, with the mean “happiness” ratings and standard deviations collected in Study 1. (XLSX) [file pone.0293871.s001.xlsx]

## Sheet: supplement1_sentences_en2022110
Condition	Number within condition	English	Japanese	Letter count (Japanese)	Mean_ratings	Standard_deviation	Remarks
Velten-Positive	1	Today is neither better nor worse than any other day	今日はほかの日と比べて特に良くも悪くもない。	22	5.356	1.434
Velten-Positive	2	I do feel pretty good today, though	しかし、今日はかなり気分が良い。	16	6.423	1.974
Velten-Positive	3	I feel light-hearted	心が軽く感じる。	8	7.087	1.807
Velten-Positive	4	This might turn out to have been one of my good days	今日は終わってみれば素晴らしい日だった、ということになりそうだ。	32	7.029	1.681
Velten-Positive	5	If your attitude is good, then things are good, and my attitude is good	あなたの態度が良ければ物事はうまくいくし、私の態度も良くなる。	31	5.452	1.594
Velten-Positive	6	I've certainly got energy and self-confidence to spare	私にはあり余るほどのエネルギーと自信があるのは間違いない。	29	6.26	1.712
Velten-Positive	7	I feel cheerful and lively	私は楽しく、活気に満ちていると感じている。	21	7.25	1.756
Velten-Positive	8	On the whole, I have very little difficulty in thinking clearly	全体として、明確に考えることを難しいと思うことはほとんどない。	31	5.529	1.619
Velten-Positive	9	My parents are pretty proud of me most of the time	私の両親はほとんどいつも、私のことをとても誇らしく思っている。	31	6.183	1.789
Velten-Positive	10	I'm glad i'm in college------it's the key to success nowadays	大学に入学できてよかった。これが成功への鍵になるだろう。	28	6.356	1.734
Velten-Positive	11	For the rest of the day, I bet things will go really well	今日はこれから、いろいろなことがきっととてもうまくいくだろう。	31	7.029	1.622
Velten-Positive	12	I'm pleased that most people are so friendly to me	みんなが親切で嬉しい。	11	7.308	1.533
Velten-Positive	13	My judgment about most things is sound	ほとんどの場合、私の判断は正しい。	17	4.981	1.539
Velten-Positive	14	It's encouraging that as I get farther into my major, it's going to take less study to get good grades	専攻科目の勉強に進むにつれて、勉強時間が少なくても良い成績がとれるようになることを考えると、力が湧いてくる。	54	5.779	1.607
Velten-Positive	15	I 'm full of energy and ambition------i feel like I could go | a long time without sleep	私はエネルギーと意欲に満ちている。眠らなくてもかなり長い時間大丈夫だと感じる。	39	5.827	1.681
Velten-Positive	16	This is one of those days when I can grind out schoolwork with practically no effort at all	今日は、何の苦もなく学校の勉強をこなせる日だ。	23	6.692	1.769
Velten-Positive	17	My judgment is keen and precise today just let someone try to put something over on me	今日、私の判断は鋭く正確だ。もし誰かが私をだまそうとしても引っかからない自信がある。	42	5.51	1.57
Velten-Positive	18	When I want to, I can make friends extremely easily	私はいつでもとても簡単に友人を作ることができる。	24	6.231	1.614
Velten-Positive	19	If I set my mind to it, I can make things turn out fine	私は、しっかり集中すれば物事をうまく運ぶことができる。	27	6.433	1.641
Velten-Positive	20	I feel enthusiastic and confident now	今、情熱と自信があると感じている。	17	6.904	1.652
Velten-Positive	21	There should be opportunity for a lot of good times coming along	これからたくさんの良いことが起こるに違いない。	23	6.337	1.949
Velten-Positive	22	My favorite song keeps going through my head	頭の中でお気に入りの曲がずっと流れている。	21	6.317	1.775
Velten-Positive	23	Some of my friends are so lively and optimistic	友人の何人かはとても生き生きとしていて楽観的だ。	24	5.567	1.772
Velten-Positive	24	I feel talkative--------i feel like talking to almost anybody	おしゃべりしたい気分だ。相手は誰でもいいので話したい。	27	5.423	1.711
Velten-Positive	25	I'm full of energy, and am really getting to like the things I ‚Äôm doing on campus	私はエネルギーに溢れていて、自分がキャンパスでしていることがかなり好きになってきた。	42	6.452	1.816
Velten-Positive	26	I'm able to do things accurately and efficiently	私は物事を正確に、効率よくすることができる。	22	6.317	1.65
Velten-Positive	27	I know good and well that I can achieve the goals I set	私は、設定した目標を達成できると確信している。	23	6.74	1.712
Velten-Positive	28	Now that it occurs to me, most of the things that have depressed me wouldn't have if i'd just had the right attitude	正しい気の持ち様でいれば、落ち込むようなことの大半は気にならないと気づいた。	38	6	1.583
Velten-Positive	29	I have a sense of power and vigor	パワーと活力を感じる。	11	6.654	1.636
Velten-Positive	30	I feel so vivacious and efficient today----- sitting on top of the world	今日の私はとても活発で有能だと感じる。最高の気分だ。	26	6.817	1.915
Velten-Positive	31	It would really take something to stop me now!	今の私の勢いを止めるのはかなり難しいだろう!	22	6.538	1.666
Velten-Positive	32	In the long run, it's obvious that things have gotten better and better during my life	長い目で見れば、私の人生は明らかにどんどんうまくいくようになってきた。	35	6.692	1.713
Velten-Positive	33	I know that in the future I won't over-emphasize so-called "problems"	将来、実際には重要でない「問題」に振り回されることはないと思う。	32	5.279	1.397
Velten-Positive	34	I'm optimistic that I can get along very well most of the people I meet	私は、出会う人の多くととても仲良くやっていけると楽観的に考えている。	34	6.058	1.827
Velten-Positive	35	I'm too absorbed in things to have time for worry	私は物事にとても没頭するので、何かを心配している時間がない。	30	6.058	1.575
Velten-Positive	36	I'm feeling amazingly good today!	今日は驚くほど気分が良い！	13	7.606	1.597
Velten-Positive	37	I am particularly inventive and resourceful in this mood	私はこういう気分のとき、特に独創的で臨機応変だ。	24	5.798	1.686
Velten-Positive	38	I feel superb! I think I can work to the best of my ability	素晴らしい気分だ！自分の能力を最大限発揮できると思う。	27	6.923	1.924
Velten-Positive	39	Things look good things look great!	良い気分だ！素晴らしい気分だ！	15	7.788	1.676
Velten-Positive	40	I feel that many of my friendships will stick with me in the future	友人の多くとは将来も友情が続くと思う。	19	6.692	1.724
Velten-Positive	41	I can find the good in almost anything	あらゆるものの中にポジティブな点を発見できる。	23	6.683	1.86
Velten-Positive	42	I feel so gay and playful today I feel like surprising someone by telling a silly joke	今日はとてもうきうきして楽しい気分だ。くだらないジョークでも言って、誰かを驚かせたいぐらいだ。	47	6.356	1.838
Velten-Positive	43	I feel an exhilarating animation in all I do	することすべてが楽しく、うきうきする。	19	7.731	1.483
Velten-Positive	44	I feel highly perceptive and refreshed	とても頭が冴えていて爽快な気分だ。	17	6.779	1.757
Velten-Positive	45	My memory is in rare form today	今日は記憶力が絶好調だ。	12	6.721	1.754
Velten-Positive	46	In a buoyant mood like this one, I can work fast and do it right the first time	こんなに気分が陽気なときは、作業も早く、初めてすることもうまくできる。	35	6.519	1.695
Velten-Positive	47	I can concentrate hard on anything I do	私はすることすべてにしっかり集中できる。	20	6.817	1.525
Velten-Positive	48	My thinking is clear and rapid	私の思考はクリアで俊敏だ。	13	6.404	1.452
Velten-Positive	49	Life is so much fun; it seems to offer so many sources of fulfillment	人生はとても楽しい。人生には何かを達成する機会が非常に多くあるように思える。	38	6.692	1.891
Velten-Positive	50	Things will be better and better today	今日は、いろいろなことがどんどんうまくいく日だ。	24	6.981	1.79
Velten-Positive	51	I can make decisions rapidly and correctly; and I can defend them against criticism easily	私はすばやく正しい判断をすることができ、批判に対して簡単に自分の判断の正しさを主張できる。	45	6.163	1.713
Velten-Positive	52	I feel industrious as heck------i want something to do!	何かに一生懸命取り組みたい。何かをしたくてしょうがない!	28	6.856	1.675
Velten-Positive	53	Life is firmly in my control	私は自分の人生をしっかりコントロールしている。	23	6.087	1.791
Velten-Positive	54	I wish somebody would play some good loud music!	誰かに楽しい曲を大音量でかけてほしい。	19	5.279	1.686
Velten-Positive	55	This is great----- I really do feel good I am elated about things	素晴らしい！本当に気分が良い。実に大きな高揚感を感じる。	28	7.385	1.84
Velten-Positive	56	I‚Äôm really feeling sharp now	今、頭がとてもすっきりしている。	16	7.048	1.542
Velten-Positive	57	This is just one of those days when I ‚Äôm ready to go!	今日は、なんでもできる気がする日だ！	18	6.942	1.816
Velten-Positive	58	I feel like bursting with laughter----- I wish somebody would tell a joke and give me an excuse!	大笑いしたい気分だ。誰かがジョークを言ってくれたら、いいきっかけになるのになぁ。	40	5.519	1.773
Velten-Positive	59	I‚Äôm fully of energy	私はエネルギーに満ちている。	14	7.202	1.609
Velten-Positive	60	God, I feel great!	とても素晴らしい気分だ。	12	7.606	1.554
Velten-Negative	1	Today is neither better nor worse than any other day	今日はほかの日と比べて特に良くも悪くもない。	22	5.231	1.217
Velten-Negative	2	However, I feel a little low today	しかし、今日は少し気分が沈んでいる。	18	3.683	1.346
Velten-Negative	3	I feel rather sluggish now	今、どちらかと言えば元気がない。	16	3.481	1.414
Velten-Negative	4	Sometimes I wonder whether school is all that worthwhile	学校にそれだけ価値があるのか、わからなくなることがある。	28	4.135	1.539
Velten-Negative	5	Every now and then I feel so tired and gloomy that i'd rather just sit than do anything	ときどき、とても疲れて気が滅入ってしまい、何もせずに座っていたくなる。	35	3.413	1.432
Velten-Negative	6	I can remember times when everybody but me seemed full of energy	自分以外の全員がエネルギーに満ちていた場面を思い出せる。	28	5.067	2.128
Velten-Negative	7	Too often I have found myself staring listlessly into the distance, my mind a blank, when I definitely should have been studying	どうしても勉強しなければいけないのに、何も考えられず、ぼんやり遠くを見つめていることがよくある。	48	4.048	1.396
Velten-Negative	8	It has occurred to me more than once that study is basically useless, because you forget almost everything you learn anyway	勉強したほとんどのことは結局忘れてしまうので、勉強は基本的に意味がないと思ったことが何度かある。	48	4.106	1.588
Velten-Negative	9	People annoy me; I wish I could be by myself	他人は私をいらいらさせる。一人になれたらいいのにと思う。	28	3.202	1.444
Velten-Negative	10	I've had important decisions to make in the past, and i've sometimes made the wrong ones	過去に何度か重要な決断をしたことがあるが、そのいくつかは間違っていた。	35	4.135	1.625
Velten-Negative	11	I do feel somewhat discouraged and drowsy----- maybe i'll need a nap when I get home	少し気分が落ち込んでいて眠い。家に帰ったら少し仮眠が必要かもしれない。	35	4.327	1.523
Velten-Negative	12	Perhaps college takes more time, effort, and money than it's worth	大学にはそれにかける時間、労力、お金に見合う価値がないかもしれない。	34	3.962	1.706
Velten-Negative	13	I'm afraid the war in vietnam may get a lot worse	景気がかなり悪化するかもしれないと心配だ。	21	3.462	1.557
Velten-Negative	14	I just don't seem to be able to get going as fast as I used to	以前ほどてきぱきと物事に取り組めなくなったようだ。	25	3.721	1.369
Velten-Negative	15	There have been days when I felt-weak and confused, and everything went miserably wrong	力が出ず、頭も混乱し、何もかもがまるでうまくいかないと感じるときがある。	36	3.25	1.599
Velten-Negative	16	Just a little bit of effort tires me out	ちょっと頑張っただけで、へとへとに疲れる。	21	4.221	1.619
Velten-Negative	17	I've had daydreams in which my mistakes kept occurring to me-----sometimes I wish I could start over again	今後も失敗し続ける空想をすることがある。初めからやり直したいと思うこともある。	39	3.529	1.751
Velten-Negative	18	I'm ashamed that i've caused my parents needless worry	両親に不要な心配をかけてしまっていることを恥ずかしいと思う。	30	4.163	1.571
Velten-Negative	19	I feel terribly tired and indifferent to things today	今日はひどく疲れていて、周りのことがどうでもいいと思う。	28	3.51	1.689
Velten-Negative	20	Just to stand up would take a big effort	立ち上がろうとするだけでもかなり大変だ。	20	3.663	1.809
Velten-Negative	21	I'm getting tired out I can feel my body getting exhausted and heavy	もうくたくただ。疲れ切っていて、体が重い。	21	2.99	1.681
Velten-Negative	22	I'm beginning to feel sleepy! My thoughts are drifting	眠くなってきた。考えがまとまらない。	18	4.125	1.611
Velten-Negative	23	At times i‚Äôve been so tired and discouraged that I went to sleep rather than face important problems	ときどき、とても疲れてやる気をなくし、大事な問題から逃げて寝てしまうことがある。	40	3.567	1.531
Velten-Negative	24	My life is so tiresome----the same old thing day after day depresses me	私の人生はとても退屈だ。毎日毎日同じことの繰り返しで、落ち込んでしまう。	36	3.692	1.931
Velten-Negative	25	I couldn't remember things well right now if I had to	今は、覚えないといけないことがあっても、うまく覚えられない。	30	3.846	1.467
Velten-Negative	26	I just can't make up my mind; it's so hard to make simple decisions	決心できない。簡単なことでも決めるのがすごく難しい。	26	4.058	1.648
Velten-Negative	27	I want to go to sleep-----i feel like just closing my eyes and going to sleep right here	眠りたい。今にもここで目を閉じて眠ってしまいそうだ。	26	5.212	1.878
Velten-Negative	28	I'm not very alert; I feel listless and vaguely sad	あまり頭が回らない。無気力で何となく悲しい。	22	3.442	1.711
Velten-Negative	29	I've doubted that i'm a worthwhile person	自分が価値のある人間だとは思えない。	18	3.048	1.84
Velten-Negative	30	I feel worn out my health may not be as good as it's supposed to be	へとへとだ。私の健康状態は思っているよりも悪いのかもしれない。	31	3.115	1.332
Velten-Negative	31	It often seems that no matter how hard I try, things still go wrong	どれほど一生懸命努力しても、物事がうまくいかないように思えることがよくある。	38	3.654	1.671
Velten-Negative	32	I've noticed that no one seems to really understand or care when I complain or feel unhappy	私が不平を言ったり不満を感じたりしていても、誰も本気で理解したり気にしたりしないとことに気が付いた。	50	3.933	1.818
Velten-Negative	33	I'm uncertain about my future	将来が不安だ。	7	3.365	1.701
Velten-Negative	34	I'm discouraged and unhappy about myself	自分のことが嫌で、不満だ。	13	2.837	1.823
Velten-Negative	35	I've lain awake at night worrying so long that I hated myself	夜、心配事で長い時間横になったまま寝付けず、自分が嫌になる。	30	3.115	1.47
Velten-Negative	36	Things are worse now than when I was younger	以前に比べて今の方がうまくいっていない。	20	3.75	1.593
Velten-Negative	37	The way I feel now, the future looks boring and hopeless	いまのところ、未来は退屈で希望がないようだと思っている。	28	3.596	1.616
Velten-Negative	38	My parents never really tried to understand me	両親は、私のことを真剣に理解してくれようとしなかった。	27	2.904	1.782
Velten-Negative	39	Some very important decisions are almost impossible for me to make	とても大事ないくつかの件について、私が決めるのはほぼ不可能だ。	31	3.923	1.32
Velten-Negative	40	I feel tired and depressed; I don't feel like working on the things I know I must get done	私は疲れて落ち込んでいる。しなければならないとわかっていることにも取り組む気分にならない。	45	3.721	1.819
Velten-Negative	41	I feel horribly guilty about how i've treated my parents at times	私がこれまで両親とどのように接してきたかを考えると、強い罪悪感に襲われることがある。	42	3.615	1.585
Velten-Negative	42	I have the feeling that I just can't reach people	他人と心を通わせることができないと感じる。	21	3.481	1.448
Velten-Negative	43	Things are easier and better for other people than for me I feel like there's no use in trying again	他の人のほうが、人生が楽で恵まれている。私がもう一回チャレンジするのは無駄だと思う。	42	3.596	1.754
Velten-Negative	44	Often people make me very upset I don't like to be around them	他人のせいで気が動転することがよくある。人の側にいたくない。	30	3.76	1.663
Velten-Negative	45	It takes too much effort to convince people of anything there's no point in trying	他人に何かを納得させるのは、労力がかかりすぎる。そんなことをしても無駄だ。	37	4.038	1.441
Velten-Negative	46	I fail in communicating with people about my problems	自分の問題について他人にうまく伝えられない。	22	3.798	1.585
Velten-Negative	47	It's so discouraging the way people don't really listen to me	ほかの人が自分の話をあまり聞いてくれない様子を見ると、とても気落ちする。	36	3.452	1.42
Velten-Negative	48	I've felt so alone before, that I could have cried	泣きたくなるくらい強い孤独を感じたことがある。	23	3.24	1.803
Velten-Negative	49	Sometimes i've wished I could die	何もする元気がないことがある。	15	3.452	1.461	Replaced to milder expression
Velten-Negative	50	My thoughts are so slow and downcast I don't want to think or talk	考えるのがとても遅く、内容も憂鬱だ。考えたり話したりしたくない。	32	3.221	1.89
Velten-Negative	51	I just don't care about anything life just isn't any fun	何も関心がない。人生が楽しくない。	17	2.798	1.973
Velten-Negative	52	Life seems too much for me anyhow----- my efforts are wasted	私にはどうしても人生が過酷すぎると思える。努力は無駄だ。	28	3.413	1.67
Velten-Negative	53	I'm so tired	とても疲れている。	9	3.067	1.578
Velten-Negative	54	I don't concentrate or move I just want to forget about everything	集中もできないし、動きたくもない。すべて忘れてしまいたい。全部忘れてしまいたい。	40	2.75	1.647
Velten-Negative	55	I have too many bad things in my life	人生で悪いことが多すぎる。	13	2.673	1.634
Velten-Negative	56	Everything seems utterly futile and empty	何もかもがまったく不毛で空っぽに思える。	20	3.538	1.762
Velten-Negative	57	I feel dizzy and faint I need to put my head down and not move	めまいがして、ふらふらする。頭を低くしてじっとしていなければならない。	35	2.952	1.49
Velten-Negative	58	I don't want to do anything	何もしたくない。	8	3.471	1.773
Velten-Negative	59	All of the unhappiness of my past life is taking possession of me	これまでの人生で起きた不幸が、すべて私につきまとっている。	29	2.846	1.858
Velten-Negative	60	I want to go to sleep and never wake up	今日は一日眠って、起きたくない。	16	4.865	1.661	Replaced to milder expression
Velten-Neutral	1	Oklahoma city is the largest city in the world in area, with 631.166 square miles.	オクラホマシティは、面積が世界最大の都市で、1635 平方キロメートルを占める。	40	5.327	1.083
Velten-Neutral	2	Japan was elected to the united nations almost fourteen years after pearl harbor.	日本は1956年12月に国連に加入した。	20	5.327	1.136
Velten-Neutral	3	At the end appears a section entitled "bibliography notes."	最後に「参考文献一覧」というセクションがある。	23	5.192	1.215
Velten-Neutral	4	We have two kinds of nouns denoting physical things : individual and mass nouns.	英語では、物体を表す名詞には、個体名詞と質量名詞の 2 種類がある。	34	4.817	1.095
Velten-Neutral	5	This book or any part thereof must not be reproduced in any form.	本書またはその一部をいかなる形式によっても複製することを禁止する。	33	4.74	1.441
Velten-Neutral	6	Agricultural products comprised seventy per cent of the income.	農産物が収入の 70% を占めていた。	19	5.394	1.31
Velten-Neutral	7	Saturn is sometimes in conjunction, beyond the sun from the earth, and is not visible.	土星は合の位置、つまり地球から見て太陽の向こう側の位置に来て見えなくなることがある。	42	4.981	1.207
Velten-Neutral	8	Some streets were still said to be listed under their old names.	一部の通りは、まだ以前の名称で記されているという話だ。	27	5.01	1.119
Velten-Neutral	9	The system is supervised by its board of regents.	大学法人は理事会が監督する。	14	4.856	1.186
Velten-Neutral	10	There is a large rose-growing center near tyler, texas.	テキサス州タイラー近郊には巨大なバラ栽培センターがある。	28	5.26	1.079
Velten-Neutral	11	Many states supply milk for grammar school children.	多くの州では、小学校に通う児童に牛乳を提供している。	26	5.865	1.768
Velten-Neutral	12	It is god's will that the fittest survive.	適者生存は自然界の法則だ。	13	4.971	1.404
Velten-Neutral	13	The typography, paper, and bind were of the highest quality.!	印刷の体裁、紙、製本は最高級だった。	18	6.577	1.537
Velten-Neutral	14	The machine dominated county posts for as long as anyone | could remember.	アメリカではずっと前から、政党の支持団体が地方行政の要職を独占してきた。	36	4.269	1.294
Velten-Neutral	15	The desk was old, and scratched into its surface was a profusion of dates, initials, and pleading messages.	その机は古く、表面にはたくさんの日付、イニシャル、嘆願のメッセージが刻み込まれていた。	43	4.981	1.607
Velten-Neutral	16	The orient express travels between paris and istanbul.	オリエント急行は、パリとイスタンブールの間を運行している。	29	5.087	1.098
Velten-Neutral	17	When the banyan bent down under its own weight, its branches began to take root.	そのバニヤンの樹が自らの重みで地面まで垂れ下がると、枝が根を張り始めた。	36	5.433	1.538
Velten-Neutral	18	There isn't a scientific explanation for every u.f.o. sighting.	UFO の目撃情報の中には、科学的に説明できないものもある。	30	5	1.106
Velten-Neutral	19	The hope diamond was shipped from south africa to london through the regular mail service.	ホープダイヤモンドは、南アフリカからロンドンへ、通常の郵便を利用して送られた。	39	4.894	1.238
Velten-Neutral	20	The review is concerned with the first three volumes.	この論評は、最初の 3 巻に関するものである。	23	4.798	0.999
Velten-Neutral	21	The ship was ancient, and woui.d soon be retired from the fleet.	その船はとても古く、もうすぐ艦隊を退く予定であった。	26	4.788	1.587
Velten-Neutral	22	Slang is a constantly changing part of the language.	スラングは、言語の中でも常に変化している部分だ。	24	5.106	1.165
Velten-Neutral	23	There is a small article in the local newspaper which indicates acceptance of the kidnappers' terms.	現地の新聞に小さな記事が載っており、誘拐犯の条件を受け入れたことが示唆されている。	41	3.885	1.566
Velten-Neutral	24	There are some forms in which no oath is required.	宣誓が必要ない形式もいくつかある。	17	5.163	1.116
Velten-Neutral	25	Intramatics finds mates for the lonely.	イントラマティックス社は、恋人探しをサポートする会社だ。	28	5	1.414
Velten-Neutral	26	99.1% of alaska is owned by the federal government.	アラスカの 99.1% は連邦政府が所有する土地だ。	26	4.471	1.198
Velten-Neutral	27	Two men dressed as repairmen will appear shortly after the van pulls up.	バンが止まった直後に、修理業者の格好をした 2 人の男が現れるだろう。	35	4.606	1.491
Velten-Neutral	28	The wood was discolored as if it had been held in a fire.	木材は火の中にくべたような色に加工された。	21	5.115	1.126
Velten-Neutral	29	A light was noticed in the dark outside, and it moved eerily towards the house.	外の暗闇の中に一点の光があり、気味が悪いことに、それは家の方へと移動していった。	40	4.087	1.614
Velten-Neutral	30	Painting in a few other non-european countries is treated in a separate volume.	ヨーロッパ以外の数か国の絵画については、別の巻で取り上げている。	32	4.894	1.042
Velten-Neutral	31	A recent study revealed that one half of all college students were unable to find summer jobs.	最近の調査によれば、全大学生の 1/2 は夏休み中のアルバイトを見つけることができないことがわかった。	51	3.865	1.442
Velten-Neutral	32	Provoked arousal and orientation are accompanied by steeper negative shifts.	興奮と指向性の誘発は、より強い負の偏移を伴う。	23	4.365	1.408
Velten-Neutral	33	The names on the christmas mailing list are alphabetically ordered.	クリスマスカードの郵送先リストの名前はアルファベット順に並んでいる。	34	5.452	1.474
Velten-Neutral	34	Significantly, these changes occur during the full moon.	重要な点として、これらの変化は満月のときに起こる。	25	5.26	1.372
Velten-Neutral	35	West samoa gained its independence in 1965.	西サモアは 1965 年に独立した。	18	5.5	1.3
Velten-Neutral	36	The magazine's report was slanted, as usual.	その雑誌の記事はいつものように偏っていた。	21	3.952	1.389
Velten-Neutral	37	The map would prove useless as a beginning guide.	その地図は、入門書としては役に立たないだろう。	23	4.413	1.391
Velten-Neutral	38	The speaker outlined a plan whereby the current deficits could be eliminated.	その人物は、現在の赤字を解消できるという計画の概要を説明した。	31	5.663	1.187
Velten-Neutral	39	Black and white pictures are arranged in ten sections.	白黒写真は 10 箇所のセクションに分かれて配置されている。	30	4.798	1.21
Velten-Neutral	40	The voices come only at night, and whisper words, terrible | words.	その声は夜にだけ聞こえ、言葉、それもひどい言葉をささやくのだ。	31	3.221	1.576
Velten-Neutral	41	The papers had been front-paging it for days.	新聞は何日もその件を 1 面で取り上げていた。	23	4.346	1.682
Velten-Neutral	42	The notice made it clear that coffee breaks were being limited.	注意書きには、コーヒー休憩が制限されていると明記されていた。	30	4.231	1.496
Velten-Neutral	43	No man worked harder than he.	彼ほど一生懸命働いた人はいなかった。	18	5.433	1.575
Velten-Neutral	44	Potter wrote numerous satires on social cynicism.	ポッターは、社会に対する冷めた見方について、非常に多くの風刺を書いた。	35	4.615	1.272
Velten-Neutral	45	Boeing's main plant in seattle employs 35,000 people.	シアトルにあるボーイングの主要工場では、35,000 人が働いている。	35	5.192	1.435
Velten-Neutral	46	The doorkeeper was dressed in red.	守衛は赤い服を着ていた。	12	4.663	1.146
Velten-Neutral	47	During the next ten years, the group participated in politics.	その後 10 年間、その団体は政治に携わった。	23	4.923	1.305
Velten-Neutral	48	The organization depended on the people for support.	その組織は人々の支援を受けて運営された。	20	5.625	1.483
Velten-Neutral	49	In 1965, elizabeth made the first state visit by a british monarch to germany in 56 years.	1965 年、エリザベス女王は、56 年ぶりとなるイギリス君主によるドイツへの公式訪問を行った。	48	5.423	1.453
Velten-Neutral	50	It was their sixth consecutive best seller.	彼らにとって、その作品は 6 作連続のベストセラーとなった。	30	6.615	1.892
Velten-Neutral	51	It all fitted in with the officer's story.	すべて警官の話とつじつまが合っていた。	19	5.519	1.393
Velten-Neutral	52	The merger did not change the company's policy.	この合併によって同社の方針が変わることはなかった。	25	4.529	1.428
Velten-Neutral	53	The mansion was rented by the delegation.	その邸宅は代表団が借りた。	13	5.077	1.252
Velten-Neutral	54	Ninety occupations were listed as eligible for the grads in business.	ビジネスを学んだ学生に相応しい職業として 90 種類がリストアップされた。	37	5.327	1.39
Velten-Neutral	55	Utah is the beehive state.	「蜜蜂の巣」の州というのはユタ州のことだ。	21	4.913	1.089
Velten-Neutral	56	Changes were made in transport of lumber after the border incident.	国境紛争の後、木材の輸送方法は変化した。	20	4.644	1.157
Velten-Neutral	57	The chinese language has many dialects, including cantonese, mandarin, and wu.	中国語には、広東語、標準中国語、呉語など、多くの方言がある。	30	5.038	1.365
Velten-Neutral	58	Things were booming once again in the little gold rush town of angel.	かつてゴールドラッシュで賑わっていた小さな町エンジェルに、再び繁栄が訪れていた。	40	6.269	1.632
Velten-Neutral	59	At low tide the hulk of the old ship could be seen.	干潮時には、その古い船の残骸を見ることができる。	24	5.192	1.527
Velten-Neutral	60	A free sample will be given to each person who enters the store.	入店した人全員に無料サンプルが配られる。	20	6.212	1.499
Self-Neutral	1	From time to time I use the internet to find information	私はときどき、情報を見つけるためにインターネットを使用する。	30	5.712	1.473
Self-Neutral	2	I occasionally watch documentaries	私はときどきドキュメンタリーを見る。	18	5.413	1.319
Self-Neutral	3	I buy groceries and other goods just like everyone else	私は他の人と同じように、食料や雑貨類を買う。	22	5.548	1.336
Self-Neutral	4	Come to think of it, things tend to be neither positive nor negative in the end	考えてみれば、私の場合、物事は最終的にプラスもマイナスもない傾向がある。	36	5.096	1.652
Self-Neutral	5	Sometimes I go to the convenience store	私はときどきコンビニエンスストアに行く。	20	5.471	1.182
Self-Neutral	6	Everyone seems to be going about their everyday lives just like me	誰もが、私と同じように毎日の決まった日課をこなしているようだ。	31	4.702	1.526
Self-Neutral	7	Sometimes my life is just pretty normal	ときどき、私の人生はとても普通だと思うことがある。	25	4.808	1.408
Self-Neutral	8	Today is one of those days where things go pretty much as expected, neither better nor worse	今日は、物事が良くも悪くもなく、ほぼ想定どおりに進む日だ。	29	6.192	1.637
Self-Neutral	9	I read the newspaper every once in a while	私はときどき新聞を読む。	12	5.49	1.315
Self-Neutral	10	This is a normal day, just like any other	今日は何の変哲もない普通の日だ。	16	5.865	1.655
Self-Neutral	11	Today is just an ordinary day	今日はありふれた日だ。	11	5.529	1.613
Self-Neutral	12	Some days are neither good nor bad	日によっては、良くも悪くもない日がある。	20	5.673	1.484
Self-Neutral	13	I feel pretty neutral today	私は今日、かなりニュートラルな精神状態だ。	21	5.038	1.434
Self-Neutral	14	Some of my interactions with people are just pretty average	私と他の人とのやり取りは、とても平均的なもののことがある。	29	5.135	1.215
Self-Neutral	15	My daily life has been quite mundane these days for me	最近、私の毎日の生活はいたって平凡だ。	19	5.048	1.567
Self-Neutral	16	Almost every day I do commonplace things like chores	私はほぼ毎日、家事や雑用のようなありふれたことをしている。	29	4.76	1.64
Self-Neutral	17	Everyday tasks like brushing my teeth are unremarkable	歯磨きなどの毎日やるべきことには、これといった特徴はない。	29	5.26	1.191
Self-Neutral	18	I feel neither great nor terrible, just average	私は素晴らしい気分でもひどい気分でもなく、標準的な気分だ。	29	5.452	1.214
Self-Neutral	19	My energy can fluctuate from one day to the next	私は日によって気力が上下することがある。	20	4.337	1.405
Self-Neutral	20	I don't feel particularly energetic or sluggish, just OK	特に元気とも面倒とも感じない、いたって普通だ。	23	5.596	1.498
Self-Neutral	21	There are many people who come to the school by train in the morning, I am one of them	電車で朝学校に来る人は少なくない、私もその一人だ。	25	5.548	1.474
Self-Neutral	22	I sometimes watch the news	私はときどきニュースを見る。	14	6.019	1.539
Self-Neutral	23	I sometimes buy notebooks at stationery stores	文房具屋でノートを買うことがある。	17	4.942	1.44
Self-Neutral	24	I often go to the supermarket to buy food for dinner	スーパーマーケットに夕ご飯の食材をよく買いに行くことがある。	30	6.577	1.728
Self-Neutral	25	Today's weather is quite normal	今日の天気はごく普通だ。	12	5	1.307
Self-Neutral	26	I often eat lunch in the university cafeteria	大学の食堂でお昼を食べることがよくある。	20	5.625	1.483
Self-Neutral	27	Sometimes I buy and eat rice balls for breakfast	たまに朝ごはんにおにぎりを買って食べる。	20	5.173	0.999
Self-Neutral	28	I think there are many people who do some light exercise before going to bed	寝る前に軽い運動をすることがある、そういう人は多いと思う。	29	6.269	1.736
Self-Neutral	29	Many people attend part-time job fairs to get information, I do the same	アルバイトの説明会に参加して情報を得る人が多い、私もそうしている。	33	6.01	1.567
Self-Neutral	30	Riding a train is a normal experience, not a particularly unusual	電車に乗ることは、特に珍しくもない、普通の経験だ。	25	5.904	1.622
Self-Neutral	31	Sometimes, I clean the refrigerator	冷蔵庫を片付けてきれいにすることがたまにある。	23	5.587	1.398
Self-Neutral	32	For most people including myself, life at school or at the workplace is quite normal	通常、自分を含め、ほとんどの人の学校や職場での生活はごく普通だ。	32	5.817	1.653
Self-Neutral	33	I often buy drinks from vending machines	よく自動販売機で飲み物を買うことがある。	20	4.683	1.547
Self-Neutral	34	I can make instant noodles just as well as anyone else	私は他の人と同じように、即席めんを作ることができる。	26	5.317	1.476
Self-Neutral	35	Many people are on their cell phones late at night, I sometimes do that too	夜遅くまで携帯を触っている人が多い、私もたまにそうしている。	30	5.625	1.316
Self-Neutral	36	I sometimes buy a salad or a rice ball at a convenience store for lunch and eat it	昼にサラダやおにぎりをコンビニで買って、食べることがある。	29	6.048	1.737
Self-Neutral	37	On hot days, many people boil ‚Äòsomen‚Äô noodles and eat them for dinner	そうめんを茹でて、夕食に食べることがある、暑い日はそうする人が多い。	34	5.49	1.461
Self-Neutral	38	I often transfer from the subway to the train to get to my destination	地下鉄から電車に乗り換えて目的地に行くことが多い。	25	5.721	1.542
Self-Neutral	39	I withdraw money from an ATM and put it away in a wallet or envelope	ATMでお金を下ろして、お金を財布や封筒にしまう。	25	5.452	1.23
Self-Neutral	40	These days I often drive to the supermarket	最近はよく自分で車を運転して、スーパーマーケットまで行くことがある。	34	6.471	1.57
Self-Neutral	41	I can make copies using a copy machine	私はコピー機を使ってコピーをとることができる。	23	5.433	1.6
Self-Neutral	42	I occasionally enjoy shopping on the Internet, there are more and more people doing such these days	たまにはインターネットでショッピングを楽しむことがある、そのような人は増えている。	41	5.317	1.331
Self-Neutral	43	I may use social networking sites to tell people about what happened on that day	SNSでその日にあったことをつぶやくことがある。	24	5.5	1.365
Self-Neutral	44	Every day, I go out to walk my dog	毎日、飼っている犬の散歩にでかける。	18	5.817	1.48
Self-Neutral	45	When my hair gets long, I have it cut at a hair salon	髪が長くなった時は、美容院で短く切ってもらう。	23	5.981	1.358
Self-Neutral	46	I use a washing machine to do the laundry	洗濯物を洗濯機で洗う。	11	5.5	1.718
Self-Neutral	47	Sometimes I rent a bicycle from a rental cycle from the station and ride it	たまに駅からレンタサイクルを借りて、自転車に乗ることがある。	30	5.038	1.299
Self-Neutral	48	Sometimes, I have very good days or very bad days, but most days are generally neither	私はときどき、とても良い日やとても悪い日があるが、ほとんどの日は大体どちらでもない。	42	5.952	1.714
Self-Neutral	49	I work regularly at a part-time job every week	アルバイトを毎週定期的に行っている。	18	5.596	1.445
Self-Neutral	50	I can write a sentence using a computer, just like many people my age	私は、同年代の多くの人と同じように、コンピューターを使って文章を書くことができる。	41	5.856	1.354
Self-Neutral	51	I clean my room two or three times a week, just like everyone else	私は他の人と同じように、1週間に2～3回、部屋の掃除をする。	30	5.567	1.313
Self-Neutral	52	I can ride a bicycle just like anyone else	私は他の人と同じように自転車に乗ることができる。	24	5.423	1.505
Self-Neutral	53	My everyday life is usually quite ordinary, nothing special to be excited about	私の日常生活はたいてい代わり映えがなく、特に興奮することやうんざりすることはない。	41	5.548	1.372
Self-Neutral	54	In preparation for moving, I pack my belongings into boxes	引っ越しの準備では、荷物を箱に詰める。	19	5.212	1.432
Self-Neutral	55	I see a lot of people studying at the library these days	最近、図書館で勉強している人を沢山見る。	20	5.462	1.307
Self-Neutral	56	I often eat lunch after the morning class	午前中の授業が終わってからお昼を食べることが多い。	25	4.933	1.764
Self-Neutral	57	I regularly organize my closet	定期的にクローゼットの中を整理している。	20	6.163	1.508
Self-Neutral	58	I sometimes change the arrangement of my room	自分の部屋のアレンジをたまに変えることがある。	23	5.769	1.62
Self-Neutral	59	I do the laundry almost every day and occasionally iron my clothes	私は洗濯をほぼ毎日して、ときどき服にアイロンをかける。	27	5.413	1.498
Self-Neutral	60	Lately, many people go out for a walk in the park, I often do	最近、公園に散歩に出かける人が多い、私もよく行くことがある。	30	6.231	1.388
