# Supplementary material for: Duration of mood effects following a Japanese version of the mood induction task
Source: PLoS One. 2024 Jan 5;19(1):e0293871. doi: 10.1371/journal.pone.0293871 (PMC10769078; doi:10.1371/journal.pone.0293871)
Supplement: S2 File — List of the candidate sentences for Self-Neutral, with the respective mean “happiness” ratings and standard deviations collected in a preliminary survey. (XLSX) [file pone.0293871.s002.xlsx]

## Sheet: supplement3_neutralcandidates_f
supplement3_neutralcandidates
Number	English	Japanese	Letter count (Japanese)	Mean_ratings	Standard_deviation	Source	Included
1	From time to time I use the internet for finding information	私はときどき、情報を見つけるためにインターネットを使用する。	30	6.077	1.518	Marcusson-Clavertz (2019)	*
2	I occasionally watch documentaries	私はときどきドキュメンタリーを見る。	18	5.375	1.584	Marcusson-Clavertz (2019)	*
3	I buy groceries just like everyone else	私は他の人と同じように、食料や雑貨類を買う。	22	5.885	1.409	Marcusson-Clavertz (2019)	*
4	If I think about it, things tend to even out for me	考えてみれば、私の場合、物事は最終的にプラスもマイナスもない傾向がある。	36	5.087	1.482	Marcusson-Clavertz (2019)	*
5	I go to the convenience store sometimes	私はときどきコンビニエンスストアに行く。	20	5.856	1.375	Marcusson-Clavertz (2019)	*
6	Everyone seems to be going about their everyday routine just like me	誰もが、私と同じように毎日の決まった日課をこなしているようだ。	31	5.058	1.557	Marcusson-Clavertz (2019)	*
7	Sometimes my life is just pretty normal	ときどき、私の人生はとても普通だと思うことがある。	25	5.231	1.866	Marcusson-Clavertz (2019)	*
8	Today is one of those days where things go pretty much as expected, neither better nor worse	今日は、物事が良くも悪くもなく、ほぼ想定どおりに進む日だ。	29	5.76	1.798	Marcusson-Clavertz (2019)	*
9	I read the newspapers every once in a while	私はときどき新聞を読む。	12	5.413	1.537	Marcusson-Clavertz (2019)	*
10	This is a normal day, just like any other	今日は何の変哲もない普通の日だ。	16	6.144	1.709	Marcusson-Clavertz (2019)	*
11	Today is just an ordinary day	今日はありふれた日だ。	11	6.106	1.718	Marcusson-Clavertz (2019)	*
12	Some days are neither good nor bad	日によっては、良くも悪くもない日がある。	20	5.615	1.353	Marcusson-Clavertz (2019)	*
13	I feel pretty neutral today	私は今日、かなりニュートラルな精神状態だ。	21	4.971	1.792	Marcusson-Clavertz (2019)	*
14	Some of my interactions with people are just pretty average	私と他の人とのやり取りは、とても平均的なもののことがある。	29	5.51	1.448	Marcusson-Clavertz (2019)	*
15	Lately, day-to-day life has been pretty ordinary for me	最近、私の毎日の生活はいたって平凡だ。	19	5.683	1.786	Marcusson-Clavertz (2019)	*
16	Almost every day I do commonplace things like chores	私はほぼ毎日、家事や雑用のようなありふれたことをしている。	29	5.038	1.513	Marcusson-Clavertz (2019)	*
17	Everyday tasks like brushing my teeth are unremarkable	歯磨きなどの毎日やるべきことには、これといった特徴はない。	29	5.413	1.439	Marcusson-Clavertz (2019)	*
18	I feel neither great nor terrible, just average	私は素晴らしい気分でもひどい気分でもなく、標準的な気分だ。	29	5.471	1.474	Marcusson-Clavertz (2019)	*
19	My energy can fluctuate from one day to the next	私は日によって気力が上下することがある。	20	4.798	1.645	Marcusson-Clavertz (2019)	*
20	I don't feel very peppy or sluggish, just OK	特に元気とも面倒とも感じない、いたって普通だ。	23	5.51	1.655	Marcusson-Clavertz (2019)	*
21	I can ride a bike just like anyone else.	私は他の人と同じように自転車に乗ることができる。	24	5.865	1.601	Monno et al.	*
22	I drink water, tea or coffee two or three times a day.	私は毎日2～3回、水やお茶、コーヒーを飲む。	22	5.894	1.66	Monno et al.
23	I clean my room two or three times a week, just like everyone else	私は他の人と同じように、1週間に2～3回、部屋の掃除をする。	30	5.673	1.598	Monno et al.	*
24	I do the laundry almost every day and occasionally iron my clothes.	私は洗濯をほぼ毎日して、ときどき服にアイロンをかける。	27	5.567	1.618	Monno et al.	*
25	I can write a sentence using a computer, just like many people my age	私は、同年代の多くの人と同じように、コンピューターを使って文章を書くことができる。	41	5.865	1.595	Monno et al.	*
26	Today's weather is quite normal	今日の天気はごく普通だ。	12	5.731	1.429	Monno et al.	*
27	I sometimes watch the news	私はときどきニュースを見る。	14	5.548	1.372	Monno et al.	*
28	I can make copies using a copy machine	私はコピー機を使ってコピーをとることができる。	23	5.798	1.535	Monno et al.	*
29	I can make instant noodles just as well as anyone else	私は他の人と同じように、即席めんを作ることができる。	26	5.587	1.505	Monno et al.	*
30	Riding a train is a normal experience, not a particularly unusual	電車に乗ることは、特に珍しくもない、普通の経験だ。	25	5.356	1.474	Monno et al.	*
31	My everyday life is usually very ordinary, nothing particularly exciting	私の日常生活はたいてい代わり映えがなく、特に興奮することやうんざりすることはない。	41	4.885	1.603	Monno et al.	*
32	For most people including myself, life at school or at the workplace is quite normal	通常、自分を含め、ほとんどの人の学校や職場での生活はごく普通だ。	32	5.423	1.492	Monno et al.	*
33	I sometimes have very good days and very bad days, but most days are generally neither.	私はときどき、とても良い日やとても悪い日があるが、ほとんどの日は大体どちらでもない。	42	5.24	1.592	Monno et al.	*
34	Usually, my day-to-day events are predictable and within my expectations.	通常、私の日々の出来事は予測できるもので、想定の範囲内だ。	29	5.375	1.644	Monno et al.
35	There are many people who come to the school by train in the morning, I am one of them	電車で朝学校に来る人は少なくない、私もその一人だ。	25	4.981	1.314	Monno et al.	*
36	Many such people often take a bath every day before going to bed.	毎日、寝る前にはお風呂にはいることがよくある、そのような人は多い。	33	5.981	1.712	Monno et al.
37	When my hair gets long, I have it cut at a hair salon	髪が長くなった時は、美容院で短く切ってもらう。	23	6.029	1.567	Monno et al.	*
38	Occasionally, people enjoy shopping on the Internet, and more and more such people are doing so.	たまにはインターネットでショッピングを楽しむことがある、そのような人は増えている。	41	5.798	1.535	Monno et al.	*
39	I may tweet about what happened that day on social networking sites.	SNSでその日にあったことをつぶやくことがある。	24	5.038	1.564	Monno et al.	*
40	I use a washing machine to do the laundry	洗濯物を洗濯機で洗う。	11	5.663	1.586	Monno et al.	*
41	Sometimes I arrive at the college early.	早めに大学に登校することがある。	16	5.875	1.676	Monno et al.
42	I often go to the supermarket to buy food for dinner	スーパーマーケットに夕ご飯の食材をよく買いに行くことがある。	30	5.654	1.419	Monno et al.	*
43	I sometimes buy a salad or a rice ball at a convenience store for lunch and eat it.	昼にサラダやおにぎりをコンビニで買って、食べることがある。	29	5.538	1.52	Monno et al.	*
44	The wind is blowing and the trees around me are swaying.	風が吹いていて、周りの木が揺れている。	19	5.933	1.753	Monno et al.
45	Currently I ride the subway and other forms of public transportation to get to the university.	今は地下鉄や他の公共交通手段に乗って、大学に通っている。	28	5.106	1.773	Monno et al.
46	I always do my homework at night.	夜はいつも宿題をやっている。	14	4.827	1.698	Monno et al.
47	I work part-time every week on a regular basis.	アルバイトを毎週定期的に行っている。	18	5.74	1.595	Monno et al.	*
48	During last year's summer vacation, I went to visit a relative's house.	昨年の夏休み中に親戚の家に遊びに行った。	20	6.077	1.647	Monno et al.
49	Prices for ready to eat food in the supermarket are cheaper in the evening.	スーパーマーケットのお惣菜の値段は夕方になると安くなる。	28	6.077	1.804	Monno et al.
50	I often transfer from the subway to the train to get to my destination.	地下鉄から電車に乗り換えて目的地に行くことが多い。	25	5.019	1.526	Monno et al.	*
51	Sometimes I buy and eat rice balls for breakfast	たまに朝ごはんにおにぎりを買って食べる。	20	5.385	1.443	Monno et al.	*
52	I often go to school listening to my favorite music.	よく好きな音楽を聞きながら学校に行くことがある。	24	6.471	1.848	Monno et al.
53	I have a car license and drive a car.	車の免許をとって、自動車を運転している。	20	5.885	1.725	Monno et al.
54	Recently, I often drive myself to the supermarket.	最近はよく自分で車を運転して、スーパーマーケットまで行くことがある。	34	5.346	1.531	Monno et al.	*
55	Some days I have classes in the morning.	授業が午前中にある日がある。	14	5.25	1.659	Monno et al.
56	Some days I have classes in the afternoon.	授業が午後にある日がある。	13	5.635	1.667	Monno et al.
57	I often eat lunch after the morning class	午前中の授業が終わってからお昼を食べることが多い。	25	5.827	1.61	Monno et al.	*
58	I walk to the university from the station.	大学まで駅から歩いて行く。	13	5.394	1.639	Monno et al.
59	I often eat lunch in the university cafeteria	大学の食堂でお昼を食べることがよくある。	20	5.817	1.433	Monno et al.	*
60	Almost every night, I turn on the TV to watch the news or variety shows.	ほぼ毎晩、テレビをつけてニュースやバラエティー番組を見る。	29	5.635	1.774	Monno et al.
61	I withdraw money from an ATM and put it away in my wallet or envelope.	ATMでお金を下ろして、お金を財布や封筒にしまう。	25	5.683	1.528	Monno et al.	*
62	Sometimes I rent a bicycle from the station and ride it.	たまに駅からレンタサイクルを借りて、自転車に乗ることがある。	30	5.202	1.591	Monno et al.	*
63	I accumulate points on my credit card.	カードのポイントを貯めている。	15	6.327	1.397	Monno et al.
64	I sometimes buy notebooks at stationery stores	文房具屋でノートを買うことがある。	17	5.702	1.386	Monno et al.	*
65	I often buy drinks from vending machines	よく自動販売機で飲み物を買うことがある。	20	5.442	1.493	Monno et al.	*
66	I often ride my bicycle to the university.	自転車で大学までくることが頻繁にある。	19	5.394	1.792	Monno et al.
67	I sometimes go to the cinema to watch a movie.	たまに映画館で映画をみることがある。	18	6.76	1.61	Monno et al.
68	I sometimes use points on my credit card to make purchases.	カードのポイントを使って買い物をすることがある。	24	6.404	1.574	Monno et al.
69	I sometimes go to watch a sports match on weekends.	週末にスポーツの試合を観に行くことがある。	21	5.654	1.711	Monno et al.
70	I regularly organize my closet.	定期的にクローゼットの中を整理している。	20	5.827	1.61	Monno et al.	*
71	I sometimes organize my desk.	机の上を整理することがある。	14	6.24	1.411	Monno et al.
72	Sometimes I buy ice cream and eat it at home.	アイスクリームを買って家で食べることがある。	22	6.769	1.702	Monno et al.
73	People often go to museums, sometimes I want to go too.	博物館に見学によく行く人がいる、私もたまに行きたくなる。	28	5.808	1.649	Monno et al.
74	Sometimes I pick up my friends at the station and enjoy some time together.	たまに友だちを駅まで迎えに行き、会うことがある。	24	5.673	1.803	Monno et al.
75	In the summer, I often turn on and off the air conditioner in my room.	夏には、部屋のエアコンをつけたり、消したりすることがよくある。	31	5.587	1.721	Monno et al.
76	I sometimes change the arrangement of my room.	自分の部屋のアレンジをたまに変えることがある。	23	5.779	1.613	Monno et al.	*
77	Recently, I see many people studying at the library.	最近、図書館で勉強している人を沢山見る。	20	5.471	1.607	Monno et al.	*
78	I think there are many people who do some light exercise before going to bed	寝る前に軽い運動をすることがある、そういう人は多いと思う。	29	5.942	1.447	Monno et al.	*
79	I sometimes do some stretching when I wake up in the morning.	朝おきたらたまにストレッチをする。	17	6.106	1.507	Monno et al.
80	I sometimes go to my teacher to discuss my research.	先生に研究の相談をしにいくことがある。	19	5.663	1.681	Monno et al.
81	I choose and buy a gift for a friend.	友だちにプレゼントを選んで買った。	17	6.346	1.705	Monno et al.
82	Sometimes, I clean the refrigerator	冷蔵庫を片付けてきれいにすることがたまにある。	23	5.548	1.48	Monno et al.	*
83	I have bumped into a classmate at the store.	同級生にばったりお店で会ったことがある。	20	5.798	1.686	Monno et al.
84	I take my dog for a walk every day.	毎日、飼っている犬の散歩にでかける。	18	6.038	1.564	Monno et al.	*
85	Many people go to a shrine for “Hatsumode”, and I am one of them.	神社に初詣にいく人が多い、私もその一人だ。	21	6	1.655	Monno et al.
86	I go to the store to buy clothes and buy the ones I like.	服を買いにお店に行き、気に入ったものを購入する。	24	6.702	1.95	Monno et al.
87	I often stay up late at night reading books, which is not so unusual.	夜遅くまで本を読んですごすことが多い、それは、それほど珍しくないことだ。	36	5.817	1.688	Monno et al.
88	I sometimes borrow books from my friends and read them.	友だちから本を借りて、読むことがある。	19	6.019	1.735	Monno et al.
89	I sometimes lend or borrow books from my friends.	友だちに本を貸すことも、借りることもある。	21	5.981	1.773	Monno et al.
90	I often go out to eat ramen for lunch with my friends.	友だちとランチにラーメンを食べにいくことがよくある。	26	6.192	1.961	Monno et al.
91	I don't do the laundry on days when it looks like it is going to rain.	雨が降りそうな日は、洗濯物をしない。	18	4.865	1.774	Monno et al.
92	In preparation for moving, I pack my belongings into boxes.	引っ越しの準備では、荷物を箱に詰める。	19	5.452	1.606	Monno et al.	*
93	Lately, many people go for a walk in the park, I often go there myself.	最近、公園に散歩に出かける人が多い、私もよく行くことがある。	30	5.663	1.629	Monno et al.	*
94	More and more people go jogging during their lunch break, I often do that too.	昼休みにジョギングをする人が増えてきた、私もよくしている。	29	5.587	1.67	Monno et al.
95	More and more people play games at home with friends, I do the same.	友だちと家でゲームをやって遊ぶ人が増えてきた、私も同じだ。	29	5.769	1.656	Monno et al.
96	Many people attend part-time job fairs to get information, I do the same	アルバイトの説明会に参加して情報を得る人が多い、私もそうしている。	33	5.038	1.448	Monno et al.	*
97	I sometimes boil “somen” noodles and eat them for dinner, many people do the same on hot days.	そうめんを茹でて、夕食に食べることがある、暑い日はそうする人が多い。	34	5.5	1.52	Monno et al.	*
98	I cook rice in a rice cooker and eat it almost every day.	ほとんど毎日ご飯を炊飯器で炊いて食べる。	20	6.298	1.8	Monno et al.
99	Many people are on their cell phones late at night, I sometimes do that too	夜遅くまで携帯を触っている人が多い、私もたまにそうしている。	30	5.538	1.513	Monno et al.	*
100	Many people appreciate art works at museums, I do so sometimes.	美術館でアート作品を鑑賞する人が多い、私もたまに行っている。	30	5.788	1.688	Monno et al.
